# Supplementary material for: Toxic Potential and Metabolic Profiling of Two Australian Biotypes of the Invasive Plant Parthenium Weed (Parthenium hysterophorus L.)
Source: Toxins (Basel). 2020 Jul 10;12(7):447. doi: 10.3390/toxins12070447 (PMC7404986; doi:10.3390/toxins12070447)
Supplement: Supplementary file 1 [file toxins-12-00447-s001.zip]

Archive with 1 entries (1 files):
- toxins-851288-supplementary.pdf
